# Supplementary material for: Fabricating Pea Protein Micro-Gel-Stabilized Pickering Emulsion as Saturated Fat Replacement in Ice Cream
Source: Foods. 2024 May 13;13(10):1511. doi: 10.3390/foods13101511 (PMC11121546; doi:10.3390/foods13101511)
Supplement: Supplementary file 1 [file foods-13-01511-s001.zip]

Archive with 1 entries (1 files):
- foods-2985301-supplementary.pdf
